# Supplementary material for: Predicting the Potential Distribution of the Szechwan Rat Snake (Euprepiophis perlacea) and Its Response to Climate Change in the Yingjing Area of the Giant Panda National Park
Source: Animals (Basel). 2023 Dec 12;13(24):3828. doi: 10.3390/ani13243828 (PMC10740900; doi:10.3390/ani13243828)
Supplement: Supplementary file 1 [file animals-13-03828-s001.zip]

Archive with 1 entries (1 files):
- animals-2720285-supplementary.pdf
